# Supplementary material for: Melatonin Treatment to Pomegranate Trees Enhances Fruit Bioactive Compounds and Quality Traits at Harvest and during Postharvest Storage
Source: Antioxidants (Basel). 2021 May 21;10(6):820. doi: 10.3390/antiox10060820 (PMC8224012; doi:10.3390/antiox10060820)
Supplement: Supplementary file 1 [file antioxidants-10-00820-s001.zip]

Archive with 1 entries (1 files):
- antioxidants-1206068-supplementary.pdf
